# Supplementary material for: Heavy Metals Environmental Fate in Metallurgical Solid Wastes: Occurrence, Leaching, and Ecological Risk Assessment
Source: J Xenobiot. 2025 Dec 15;15(6):211. doi: 10.3390/jox15060211 (PMC12733436; doi:10.3390/jox15060211)
Supplement: Supplementary file 1 [file jox-15-00211-s001.zip]

Archive with 40 entries (29 files):
- FileS1-Original images of Figures 3 and S2/
- FileS1-Original images of Figures 3 and S2/Figure3/
- FileS1-Original images of Figures 3 and S2/Figure3/Figure3a SW1/
- FileS1-Original images of Figures 3 and S2/Figure3/Figure3a SW1/1-1.tif
- FileS1-Original images of Figures 3 and S2/Figure3/Figure3a SW1/1-2.tif
- FileS1-Original images of Figures 3 and S2/Figure3/Figure3a SW1/1-3 EDS.pdf
- FileS1-Original images of Figures 3 and S2/Figure3/Figure3b SW2/
- FileS1-Original images of Figures 3 and S2/Figure3/Figure3b SW2/2-1.tif
- FileS1-Original images of Figures 3 and S2/Figure3/Figure3b SW2/2-2.tif
- FileS1-Original images of Figures 3 and S2/Figure3/Figure3b SW2/2-3 EDS.pdf
- FileS1-Original images of Figures 3 and S2/Figure3/Figure3c SW3/
- FileS1-Original images of Figures 3 and S2/Figure3/Figure3c SW3/3-1.tif
- FileS1-Original images of Figures 3 and S2/Figure3/Figure3c SW3/3-2.tif
- FileS1-Original images of Figures 3 and S2/Figure3/Figure3c SW3/3-3 EDS.pdf
- FileS1-Original images of Figures 3 and S2/Figure3/Figure3d SW4/
- FileS1-Original images of Figures 3 and S2/Figure3/Figure3d SW4/4-1.tif
- FileS1-Original images of Figures 3 and S2/Figure3/Figure3d SW4/4-2.tif
- FileS1-Original images of Figures 3 and S2/Figure3/Figure3d SW4/4-3 EDS.pdf
- FileS1-Original images of Figures 3 and S2/FigureS2/
- FileS1-Original images of Figures 3 and S2/FigureS2/FigureS2a SW1/
- FileS1-Original images of Figures 3 and S2/FigureS2/FigureS2a SW1/1-1.tif
- FileS1-Original images of Figures 3 and S2/FigureS2/FigureS2a SW1/1-2.tif
- FileS1-Original images of Figures 3 and S2/FigureS2/FigureS2a SW1/1-3 mapping.tif
- FileS1-Original images of Figures 3 and S2/FigureS2/FigureS2a SW1/1-mapping.pdf
- FileS1-Original images of Figures 3 and S2/FigureS2/FigureS2b SW2/
- FileS1-Original images of Figures 3 and S2/FigureS2/FigureS2b SW2/2-1.tif
- FileS1-Original images of Figures 3 and S2/FigureS2/FigureS2b SW2/2-2.tif
- FileS1-Original images of Figures 3 and S2/FigureS2/FigureS2b SW2/2-3 mapping.tif
- FileS1-Original images of Figures 3 and S2/FigureS2/FigureS2b SW2/2-mapping.pdf
- FileS1-Original images of Figures 3 and S2/FigureS2/FigureS2c SW3/
- FileS1-Original images of Figures 3 and S2/FigureS2/FigureS2c SW3/3-1.tif
- FileS1-Original images of Figures 3 and S2/FigureS2/FigureS2c SW3/3-2.tif
- FileS1-Original images of Figures 3 and S2/FigureS2/FigureS2c SW3/3-3mapping.tif
- FileS1-Original images of Figures 3 and S2/FigureS2/FigureS2c SW3/3-mapping.pdf
- FileS1-Original images of Figures 3 and S2/FigureS2/FigureS2d SW4/
- FileS1-Original images of Figures 3 and S2/FigureS2/FigureS2d SW4/4-1.tif
- FileS1-Original images of Figures 3 and S2/FigureS2/FigureS2d SW4/4-2.tif
- FileS1-Original images of Figures 3 and S2/FigureS2/FigureS2d SW4/4-3 mapping.tif
- FileS1-Original images of Figures 3 and S2/FigureS2/FigureS2d SW4/4-mapping.pdf
- jox-3898946-Supporting Information-proof-done.pdf
